# Supplementary material for: Exocrine and Endocrine Insufficiency in Autoimmune Pancreatitis: A Matter of Treatment or Time?
Source: J Clin Med. 2022 Jun 28;11(13):3724. doi: 10.3390/jcm11133724 (PMC9267378; doi:10.3390/jcm11133724)
Supplement: Supplementary file 1 [file jcm-11-03724-s001.zip]

Archive with 1 entries (1 files):
- jcm-1773178-supplementary.pdf
